# Supplementary material for: LIG-Based High-Sensitivity Multiplexed Sensing System for Simultaneous Monitoring of Metabolites and Electrolytes
Source: Sensors (Basel). 2024 Oct 29;24(21):6945. doi: 10.3390/s24216945 (PMC11548767; doi:10.3390/s24216945)
Supplement: Supplementary file 1 [file sensors-24-06945-s001.zip]

Archive with 1 entries (1 files):
- sensors-3272181-supplementary.pdf
